# Supplementary material for: Temporal Gillespie Algorithm: Fast Simulation of Contagion Processes on Time-Varying Networks
Source: PLoS Comput Biol. 2015 Oct 30;11(10):e1004579. doi: 10.1371/journal.pcbi.1004579 (PMC4627738; doi:10.1371/journal.pcbi.1004579)
Supplement: S1 Files — Specifically, we provide the following programs: (SIR-Poisson-homogeneous.cpp) constant-rate SIR process in a homogeneous population, i.e., same infection/recovery rates for all nodes; (SIR-Poisson-homogeneous-contactRemoval.cpp) constant-rate SIR process in a homogeneous population where obsolete contacts are removed from the contact data as they occur; (SIR-Poisson-heterogeneous.cpp) constant-rate SIR process in a heterogeneous population, i.e., infection/recovery rates may differ between nodes; (SIR-nonMarkovian.cpp) non-Markovian SIR process with Weibull distributed recovery times of individual nodes; (SIS-Poisson-homogeneous.cpp) constant-rate SIS process in a homogeneous population, i.e., same infection/recovery rates for all nodes; (SIS-Poisson-heterogeneous.cpp) constant-rate SIS process in a heterogeneous population, i.e., infection/recovery rates may differ between nodes. (ZIP) [file pcbi.1004579.s004.zip]

Archive with 6 entries (6 files):
- SIR-nonMarkovian.cpp
- SIR-Poisson-heterogeneous.cpp
- SIR-Poisson-homogeneous-contactRemoval.cpp
- SIR-Poisson-homogeneous.cpp
- SIS-Poisson-heterogeneous.cpp
- SIS-Poisson-homogeneous.cpp
